# Supplementary material for: Evaluating the Diagnostic Accuracy of Point-of-Care CXCL13 Measurements for Lyme Neuroborreliosis
Source: Diagnostics (Basel). 2026 May 7;16(10):1424. doi: 10.3390/diagnostics16101424 (PMC13205142; doi:10.3390/diagnostics16101424)
Supplement: Supplementary file 1 [file diagnostics-16-01424-s001.zip]

Archive with 1 entries (1 files):
- diagnostics-4214386-supplementary.pdf
